# Supplementary material for: SwinCAMF-Net: Explainable Cross-Attention Multimodal Swin Network for Mammogram Analysis
Source: Diagnostics (Basel). 2025 Nov 28;15(23):3037. doi: 10.3390/diagnostics15233037 (PMC12691769; doi:10.3390/diagnostics15233037)
Supplement: Supplementary file 1 [file diagnostics-15-03037-s001.zip]

Archive with 1 entries (1 files):
- diagnostics-3969989-supplementary.pdf
